# Supplementary material for: Spatial changes in zooplankton communities in a strong human-mediated river ecosystem
Source: PeerJ. 2018 Jul 3;6:e5087. doi: 10.7717/peerj.5087 (PMC6034592; doi:10.7717/peerj.5087)
Supplement: Data S2 — Second part of the data used in the statistical computations published within our publication. [file peerj-06-5087-s002.xls]

## Sheet: Abundance (ind l-1)
Month	April	May	June	July	August	September	October	April	May	June	July	August	September	October	April	May	June	July	August	September	October	April	May	June	July	August	September	October	April	May	June	July	August	September	October	April	May	June	July	August	September	October	April	May	June	July	August	September	October
Site	R 1	R 1	R 1	R 1	R 1	R 1	R 1	R 1	R 1	R 1	R 1	R 1	R 1	R 1	D 1	D 1	D 1	D 1	D 1	D 1	D 1	D 1	D 1	D 1	D 1	D 1	D 1	D 1	R 2	R 2	R 2	R 2	R 2	R 2	R 2	R 2	R 2	R 2	R 2	R 2	R 2	R 2	D 2	D 2	D 2	D 2	D 2	D 2	D 2
Ascomorpha saltans	0	0	0	0	0	0	0	0	0	0	0	0	0	0	0	0	0	0	0	0	0	0	0	0	0	0	0	0	0	0	0	0	0	0	0	0	0	0	0	0	0	0	0	0	0	0	0	0	0
Asplanchna priodonta	0	0	0	0	0	0	0	0	0	0	0	0	0	0	1.2	0	0	0	0	0	0	0.8	0	0	0	0	0	0	0.4	0	0	0	0	0	0	0.4	0	0	0	0	0	0	0.4	0	0	0	0	1.2	4
Bdelloidea	0	0	0	0	0.4	0	0	0	0.8	0.2	1.4	0.8	0	0	1.6	0	0	0.8	0.4	1.2	1.6	1.4	5.2	0.8	0.8	0.4	3.2	1.6	3.6	2.4	0	0	0.4	0.8	0.4	1	3.4	0.4	0.8	0.7	0.8	0.4	2	0.8	0.4	0	0	0	2.8
Brachionus angularis	0.4	0	0	0	0	0	0	0.4	0	0	0	0	0	0	0	0	0	0	0	0	0.8	0	0	0	0	0	0	2.7	0	0	0	0	0	0	0	0	0	0	0	0	0	0	0	0	0	0	0	0	0
Brachionus calicyflorus	0	0	0	0	0	0	0	0	0	0	0	0	0	0	0	0	0	0	0	0	0	0	0	0	0	0	0	0	0	0	0	0	0	0	0	0	0	0	0	0	0	0	0	0	0	0	0.4	0.8	2
Brachionus diversicornis	0	0	0	0	0	0	0	0	0	0	0	0	0	0	0	0	0	0	0	0	0	0	0	0	0	0	0	0	0	0	0	0	0	0	0	0	0	0	0	0	0	0	0	0	0	0	0	0	0
Brachionus falcatus	0	0	0	0	0	0	0	0	0	0	0	0	0	0	0	0	0	0	0	0	0	0	0	0	0	0	0	0	0	0	0	0	0	0	0	0	0	0	0	0	0	0	0	0	0	0	0	0	0
Brachionus leydigii	0	0	0	0	0	0	0	0	0	0	0	0	0	0	0	0	0	0	0	0	0	0	0	0	0	0	0	0	0	0	0	0	0	0	0	0	0	0	0	0	0	0	0	0	0	0	0	0	0
Brachionus quadridentatus	0	0	0	0	0	0	0.4	0	0	0	0	0	0	0.6	0	0	0	0	0	0	0	0	0	0	0	0.2	0	0	0	0	0.4	0	0	0	0	0	0	0.4	0	0	0	0	0	0	0	0	0	0	0
Bracionus rubens	0	0	0	0	0	0	0	0	0	0	0	0	0	0	0	0	0	0	0	0	0.8	0	0	0	0	0	0	0.8	0	0	0	0	0	0	0	0	0	0	0	0	0	0	0	0	0	0	0	0	0
Brachionus urceoralis	0	0	0	0	0	0	0	0	0	0	0	0	0	0	0	0	0	0	0	0	0	0	1	0	0	0	0	0	0	0	0	0	0	0	0	0	0	0	0	0	0	0	0	0	0	0	0	0	0
Cephalodella apocolea	0	0	0	0.4	0	0	0	0	0	0	0.8	0	0.2	0	0	0	0	0	0.4	0	0	0	0	0.8	0	0.4	0	0	0	0	0	0	0	0	0	0	0	0	0	0	0	0	0	0	0	0	0	0.4	0
Colurella adriatica	0	0	0	0	0	0	0	0	0	0	0	0	0	0	0	0	0	0.4	0	0	0	0	0	0	0.4	0	0	0	0	0	0	0	0	0	0	0	0	0	0	0	0	0	0	0	0	0	0	0	0
Euchlanis dilatata	0	0	0	0	0	0	0	0	0	0	0	0	0	0	0	0	0	0	0	0	0	0	0	0	0	0	0	0	0	0	0	0	0	0	0	0	0	0	0	0	0	0	0	0	0	0.2	0	0	0
Filinia longiseta	0	0	0	0	0	0	0	0	0	0	0	0	0	0	0	0	0	0	0	0	0	0	0	0	0	0	0	0	1.6	0	0	0	0	0	0	1.2	0	0	0	0	0	0	0	0	0	0	0.8	0	0
Kellicotia longispina	0	0	0	0	0	0	0	0	0	0	0	0	0	0	0	0	0	0	0	0	0	0	0	0	0	0	0	0	0	0	0	0	0	0	0	0	0	0	0	0	0	0	0	0	0	0	0	0	0
Keratella cochlearis	0	0	0	0	0	0.8	0	0.4	0	0	0	0	0.8	0	0.8	0	0	0	0	0.4	1.2	0.8	1	0.7	1	0.8	2.2	1.2	0	0	0	0	0	0	0	0	0	0	0	0.4	0.2	0	0	0	0	0	0	0	0
Keratella quadrata	0.4	0	0	0	0	0	0	0.4	0	0	0	0	0	0	0.8	0	0	0	0	0	4.4	0.6	0	0	0.3	0	0	4.4	1.6	0.8	0	0	0	0	3.6	1.6	2.4	0	0	0	0	3.4	0	0	0	0	0	2.8	5.6
Lecane clocterocerca	0	0	0	0	0	0	0	0	0	0	0	0	0	0	0	0	0	0	0	0	0	0	0	0.2	0	0.4	0	0	0	0	0	0	0	0	0	0	0	0	0	0	0	0	0	0.4	0	0	0	0	0
Lepadella acuminata	0	0	0	0	0	0	0	0	0	0	0	0.8	0	0	0	0	0	0	0	0	0	0	0	0	0	0	0	0	0	0	0	0	0	0	0.4	0	0	0	0	0	0	0.4	0	0	0	0	0	0	0
Lepadella ovalis	0	0	0	0	0	0	0	0	0	0	0	0	0	0	0	0	0	0	0	0	0	0	0	0	0	0	0	0	0	0	0	0	0	0	0	0	0	0	0	0	0	0	0	0.4	0	0	0	0	0
Mytilina crassipes	0	0	0	0	0	0	0	0	0	0	0	0	0	0	0	0	0	0	0	0	0	0	0	0	0	0	0	0	0	0	0	0	0	0	1.6	0	0	0	0	0	0	1.6	0	0.8	0	0	0	0	0
Mytilina mucronata	0	0	0	0	0	0	0.8	0	0	0	0	0	0	0.9	0	0	0	0	0	3.6	0	0	0	0	0	0	3.6	2.2	0	0	0	0	0	3.2	0.4	0	0	0	0	0	4	1.4	0.8	0	0	1	0	0.8	0
Platyias quadricornis	0	0	0	0	0	1.2	0	0	0	0	0	0	0.8	0	0	0	0	0	0	0	0	0	0	0	0	0	0	0	0	0	0	0	0	0.4	0	0	0	0	0	0	0.8	0	0	0	0	0	0	0	0
Polyartra longiremis	0	0	0	0	0	0	0	0	0	0	0	0	0	0	0	0	0	0	0	0	3.2	0	0	0	0	0	0	3.2	0	0	0	0	0	0	1.6	0	0	0	0	0	0	2.6	0	0	0	0	0	0	0
Polyarthra vulgaris	0	0	0	0	0	0	0	0	0	0	0	0	0	0	0	0	0	0	0	0	0	0	0	0	0	0	0	0	0	0	0	0	0	0.8	0	0	0	0	0	0	0.8	0	0	0	0	0	0	0	0
Scardinium longicaudatum	0	0	0	0	0	0	0	0	0	0	0	0	0	0	0	0	0	0	0	0	0	0	0	0	0	0	0	0	0	0	0	0	0	0	0	0	0	0	0	0	0	0	0	0.4	0	0	0	0	0
Squatinella pocillum	0	0	0	0	0	0	0	0	0	0	0	0	0	0	0	0	0	0	0	0	0	0	0	0	0	0	0	0	0	0	0	0	0	0	0.4	0	0	0	0	0	0	1.4	0	0	0	0	0	0	0
Synchaeta pectinata	0	0	0	0	0	0	0	0	0	0	0	0	0	0	0	0	0	0	0	0	0	0	0	0	0	0	0	0	0	0	0	0	0	0	0	0	0	0	0	0	0	0	0	0	0	0	0.8	0	0
Synchaeta oblonga	0	0	0	0	0	0	0	0	0	0	0	0	0	0	0	0	0	0	0	0	0	0	0	0	0	0	0	0	0	0	0	0	0	0	0	0	0	0	0	0	0	0	0	0	0	0	0	0	0
Testudinella patina	0.8	0	0	0	0	0	0	0	0	0	0	0	0	0	0	0	0	0	0	0	0	0	0	0	0	0	1.2	0	0	0	0	0	0	0	0	0	0	0	0	0	0.8	0	0	0	0	0	0	0	0
Trichocerca capucina	0	0	0.4	0	0	0	0	0	0	0.4	0	0	0	0	0	0	0	0	0	0	0	0	0	0	0	0	0	0	0	0	0	0	0	0	0	0	0	0	0	0	0	0	0	0	0	0	0	0	0
Trichocerca similis	0	0	0	0	0	0	0	0	0	0	0	0	0	0	0	0	0	0	0	0	0	0	0	0	0	0	0	0	0	0	0	0	0	0	0	0	0	0	0	0	0.4	0	0	0	0	0	0	0	0
Ascomorpha saltans	0	0	0	0	0	0	0	0	0	0	0	0	0	0	0	0	0	0	0	0	0	0	0	0	0	0	0	0	0	0	0	0	0	0	0	0	0	0	0	0	0	0	0	0	0	0	0	0	0
Asplanchna priodonta	0	0	0	0	0	0	0	0	0	0	0	0	0	0	1.2	0	0	0	0	0	0	0.8	0	0	0	0	0	0	0.4	0	0	0	0	0	0	0.4	0	0	0	0	0	0	0.4	0	0	0	0	1.2	4
Brachionus angularis	0.4	0	0	0	0	0	0	0.4	0	0	0	0	0	0	0	0	0	0	0	0	0.8	0	0	0	0	0	0	2.7	0	0	0	0	0	0	0	0	0	0	0	0	0	0	0	0	0	0	0	0	0
Brachionus calicyflorus	0	0	0	0	0	0	0	0	0	0	0	0	0	0	0	0	0	0	0	0	0	0	0	0	0	0	0	0	0	0	0	0	0	0	0	0	0	0	0	0	0	0	0	0	0	0	0.4	0.8	2
Brachionus diversicornis	0	0	0	0	0	0	0	0	0	0	0	0	0	0	0	0	0	0	0	0	0	0	0	0	0	0	0	0	0	0	0	0	0	0	0	0	0	0	0	0	0	0	0	0	0	0	0	0	0
Brachionus falcatus	0	0	0	0	0	0	0	0	0	0	0	0	0	0	0	0	0	0	0	0	0	0	0	0	0	0	0	0	0	0	0	0	0	0	0	0	0	0	0	0	0	0	0	0	0	0	0	0	0
Brachionus leydigii	0	0	0	0	0	0	0	0	0	0	0	0	0	0	0	0	0	0	0	0	0	0	0	0	0	0	0	0	0	0	0	0	0	0	0	0	0	0	0	0	0	0	0	0	0	0	0	0	0
Brachionus quadridentatus	0	0	0	0	0	0	0.4	0	0	0	0	0	0	0.6	0	0	0	0	0	0	0	0	0	0	0	0.2	0	0	0	0	0.4	0	0	0	0	0	0	0.4	0	0	0	0	0	0	0	0	0	0	0
Bracionus rubens	0	0	0	0	0	0	0	0	0	0	0	0	0	0	0	0	0	0	0	0	0.8	0	0	0	0	0	0	0.8	0	0	0	0	0	0	0	0	0	0	0	0	0	0	0	0	0	0	0	0	0
Brachionus urceoralis	0	0	0	0	0	0	0	0	0	0	0	0	0	0	0	0	0	0	0	0	0	0	1	0	0	0	0	0	0	0	0	0	0	0	0	0	0	0	0	0	0	0	0	0	0	0	0	0	0
Filinia longiseta	0	0	0	0	0	0	0	0	0	0	0	0	0	0	0	0	0	0	0	0	0	0	0	0	0	0	0	0	1.6	0	0	0	0	0	0	1.2	0	0	0	0	0	0	0	0	0	0	0.8	0	0
Kellicotia longispina	0	0	0	0	0	0	0	0	0	0	0	0	0	0	0	0	0	0	0	0	0	0	0	0	0	0	0	0	0	0	0	0	0	0	0	0	0	0	0	0	0	0	0	0	0	0	0	0	0
Keratella cochlearis	0	0	0	0	0	0.8	0	0.4	0	0	0	0	0.8	0	0.8	0	0	0	0	0.4	1.2	0.8	1	0.7	1	0.8	2.2	1.2	0	0	0	0	0	0	0	0	0	0	0	0.4	0.2	0	0	0	0	0	0	0	0
Keratella quadrata	0.4	0	0	0	0	0	0	0.4	0	0	0	0	0	0	0.8	0	0	0	0	0	4.4	0.6	0	0	0.3	0	0	4.4	1.6	0.8	0	0	0	0	3.6	1.6	2.4	0	0	0	0	3.4	0	0	0	0	0	2.8	5.6
Platyias quadricornis	0	0	0	0	0	1.2	0	0	0	0	0	0	0.8	0	0	0	0	0	0	0	0	0	0	0	0	0	0	0	0	0	0	0	0	0.4	0	0	0	0	0	0	0.8	0	0	0	0	0	0	0	0
Polyartra longiremis	0	0	0	0	0	0	0	0	0	0	0	0	0	0	0	0	0	0	0	0	3.2	0	0	0	0	0	0	3.2	0	0	0	0	0	0	1.6	0	0	0	0	0	0	2.6	0	0	0	0	0	0	0
Polyarthra vulgaris	0	0	0	0	0	0	0	0	0	0	0	0	0	0	0	0	0	0	0	0	0	0	0	0	0	0	0	0	0	0	0	0	0	0.8	0	0	0	0	0	0	0.8	0	0	0	0	0	0	0	0
Synchaeta pectinata	0	0	0	0	0	0	0	0	0	0	0	0	0	0	0	0	0	0	0	0	0	0	0	0	0	0	0	0	0	0	0	0	0	0	0	0	0	0	0	0	0	0	0	0	0	0	0.8	0	0
Synchaeta oblonga	0	0	0	0	0	0	0	0	0	0	0	0	0	0	0	0	0	0	0	0	0	0	0	0	0	0	0	0	0	0	0	0	0	0	0	0	0	0	0	0	0	0	0	0	0	0	0	0	0
Trichocerca capucina	0	0	0.4	0	0	0	0	0	0	0.4	0	0	0	0	0	0	0	0	0	0	0	0	0	0	0	0	0	0	0	0	0	0	0	0	0	0	0	0	0	0	0	0	0	0	0	0	0	0	0
Trichocerca similis	0	0	0	0	0	0	0	0	0	0	0	0	0	0	0	0	0	0	0	0	0	0	0	0	0	0	0	0	0	0	0	0	0	0	0	0	0	0	0	0	0.4	0	0	0	0	0	0	0	0
Bdelloidea	0	0	0	0	0.4	0	0	0	0.8	0.2	1.4	0.8	0	0	1.6	0	0	0.8	0.4	1.2	1.6	1.4	5.2	0.8	0.8	0.4	3.2	1.6	3.6	2.4	0	0	0.4	0.8	0.4	1	3.4	0.4	0.8	0.7	0.8	0.4	2	0.8	0.4	0	0	0	2.8
Cephalodella apocolea	0	0	0	0.4	0	0	0	0	0	0	0.8	0	0.2	0	0	0	0	0	0.4	0	0	0	0	0.8	0	0.4	0	0	0	0	0	0	0	0	0	0	0	0	0	0	0	0	0	0	0	0	0	0.4	0
Colurella adriatica	0	0	0	0	0	0	0	0	0	0	0	0	0	0	0	0	0	0.4	0	0	0	0	0	0	0.4	0	0	0	0	0	0	0	0	0	0	0	0	0	0	0	0	0	0	0	0	0	0	0	0
Euchlanis dilatata	0	0	0	0	0	0	0	0	0	0	0	0	0	0	0	0	0	0	0	0	0	0	0	0	0	0	0	0	0	0	0	0	0	0	0	0	0	0	0	0	0	0	0	0	0	0.2	0	0	0
Lecane clocterocerca	0	0	0	0	0	0	0	0	0	0	0	0	0	0	0	0	0	0	0	0	0	0	0	0.2	0	0.4	0	0	0	0	0	0	0	0	0	0	0	0	0	0	0	0	0	0.4	0	0	0	0	0
Lepadella acuminata	0	0	0	0	0	0	0	0	0	0	0	0.8	0	0	0	0	0	0	0	0	0	0	0	0	0	0	0	0	0	0	0	0	0	0	0.4	0	0	0	0	0	0	0.4	0	0	0	0	0	0	0
Lepadella ovalis	0	0	0	0	0	0	0	0	0	0	0	0	0	0	0	0	0	0	0	0	0	0	0	0	0	0	0	0	0	0	0	0	0	0	0	0	0	0	0	0	0	0	0	0.4	0	0	0	0	0
Mytilina crassipes	0	0	0	0	0	0	0	0	0	0	0	0	0	0	0	0	0	0	0	0	0	0	0	0	0	0	0	0	0	0	0	0	0	0	1.6	0	0	0	0	0	0	1.6	0	0.8	0	0	0	0	0
Mytilina mucronata	0	0	0	0	0	0	0.8	0	0	0	0	0	0	0.9	0	0	0	0	0	3.6	0	0	0	0	0	0	3.6	2.2	0	0	0	0	0	3.2	0.4	0	0	0	0	0	4	1.4	0.8	0	0	1	0	0.8	0
Scardinium longicaudatum	0	0	0	0	0	0	0	0	0	0	0	0	0	0	0	0	0	0	0	0	0	0	0	0	0	0	0	0	0	0	0	0	0	0	0	0	0	0	0	0	0	0	0	0.4	0	0	0	0	0
Squatinella pocillum	0	0	0	0	0	0	0	0	0	0	0	0	0	0	0	0	0	0	0	0	0	0	0	0	0	0	0	0	0	0	0	0	0	0	0.4	0	0	0	0	0	0	1.4	0	0	0	0	0	0	0
Acropeus harpae	0	0	0	0	0	0	0	0.2	0	0	0	0	0	0	0	0	0	0	0	0	0	0	0	0	0	0	0	0	0	0	0	0	0	0	0	0	0	0	0	0	0	0	0	0	0	0	0	0	0
Alona costata	0	0	0	0	0	0	0	0	0	0	0.2	0	0	0	0	0	0	0	0	0	0	0	0	0	0	0	0	0	0	0	0	0	0	0	0	0	0	0	0	0	0	0	0	0	0	0	0	0	0
Alona guttata	0	0	0	0	0	0	0	0	0	0	0	0	0	0	0	0	0	0	0	0	0	0	0	0	0	0	0	0	0	0	0	0	0	0	0	0	0	0	0	0	0	0	0	0	0	0	0	0.8	1.6
Alona quadrangularis	0	0	0	0	0	0	0	0	0	0	0	0	0	0	0	0	0	0	0	0	0	0	0	0	0	0	0	0	0	0	0	0	0	0	0	0	0	0	0	0	0	0	0	0	0	0	0	0	0
Alona rectangula	0	0	0	0	0	0	0	0	0	0	0	0	0	0	0	0	0	0	0	0	0	0	0	0	0	0	0	0	0	0	0	0	0	0.4	0	0	0	0	0	0	1.7	0	0	0	0	0	0	1.6	0
Alonella nana	0	0	0	0	0	0	0	0	0	0	0	0	0	0	0	0	0	0	0	0	0	0	0	0	0	0	0	0	0	0	0	0	0	0	0	0	0	0	0	0	0	0	0	0	0	0	0	0.8	0
Eubosmina coregoni	0	0	0	0	0	0	0	0	0	0	0	0	0	0	1.2	0	0	0	0	0	0	1.2	0	0	0	0	0	0	0	0	0	0	0	0	0.8	0	0	0	0	0	0	2.3	0	0	0	0	0	0	2.4
Eubosmina longicornis	0	0	0.4	0	0	0	0	0	0	0	0	0	0	0	0	0	0	0	0	0	0	0	0	0	0	0	0	0	0	0	0.8	0	0	0	0	0	0	0	0	0	0	0	0	0	0	0	0	0	0
Eurycercus glacialis	0	0	0	0	0	0	0	0	0	0	0	0	0	0	0	0	0	0	0	0	0	0	0	0	0	0	0	0	0	0	0	0	0	0	0	0	0	0	0	0	0	0	0	0	0	0	0	0.4	0
Bosmina gibbera	0	0	0	0	0	0	0	0	0	0	0	0	0	0	0	0	0	0	0	0	0	0	0	0	0	0	0	0	0	0	0	0	0	0	0	0	0	0	0	0	0	0	0	0	0	0	0	0	0
Bosmina longirostris	0	0	0	0	0	1.6	0	0	0	0	0	0	2.2	0	0	0.4	0	0	0	0.4	1.2	0	0.8	0	0	0.2	8.4	0.2	0.4	0.8	0	0	0	4	0	1.2	0.2	0	0	0	6.8	0	0.8	0.8	0	0	12	1.2	12
Ceriodaphnia quadrangula	0	0	0	0	0	0	0	0	0	0	0	0	0	0	0	0	0	0	0	0	0	0	0	0	0	0	0	0	0	0	0	0.4	0	0	0	0	0	0	0.3	0	0	0	0	0.8	0	0	0.8	0	0
Ceriodaphnia laticaudata	0	0	0	0	0	0	0	0	0	0	0	0	0	0	0	0	0	0	0	0	0.4	0	0	0	0	0	0	0.4	0	0	0	0	0	0	0	0	0	0	0	0	0	0	0	0	0	0	0	0	0
Chydorus ovalis	0	0	0	0	0	0	0	0	0	0	0	0	0	0	0.8	0	0	0	0	0	1.6	0.8	0	0	0	0	0	0.9	0	0	0	0.4	0	0	0	0	0	0	0.4	0	0	0	0	0	0	0	0	0.8	2.4
Chydorus sphaericus	0	2.8	0	0	0	0	0	0	1	0	0	0	0	0.5	2.8	0.4	0	0	0	0	3.6	3.8	0.4	0.2	0.5	0	3.8	1.6	1.6	0	0.8	1.2	0	0	0	1.8	0	0.8	0.2	0	0	0.8	5.2	8	0	0	0	9.2	8.8
Daphnia cucullata	0	0	0	0	0	0	0	0	0	0	0	0	0	0	0.8	0	0	0	0	0	0	0.4	0	0	0	0	0	0	0	0	0	0	0	0	0	0	0	0	0	0	0	0	0.8	0	0	0	0	0	0.4
Daphnia longispina	0	0	0	0	0	0	0	0	0	0	0	0	0	0	0	0	0	0	0	0	0	0	0	0	0	0	0	0	0	0	0	0	0	0	0	0	0	0	0	0	0	0	0	0	0	0	0	0	3.6
Diaphanosoma brachyurum	0	0	0	0	0	0	0	0	0	0	0	0	0	0	0	0	0	0	0	0	0	0	0	0	0	0	0	0	0	0	0	0	0	0	0	0	0	0	0	0	0	0	0	0	0	0	0	0	0
Disparolona rostrata	0	0	0	0	0	0	0	0	0	0	0	0	0	0	0	0	0	0	0	0	0	0	0	0	0	0	0	0	0	0	0	0	0	0	0	0	0	0	0	0	0	0	0	0	0	0	0	0	0
Graptoleberis testudinaria	0	0	0	0	0	0	0	0	0	0	0	0	0	0	0	0	0	0	0	0	0	0	0	0	0	0	0	0	0	0	0	0	0	0	0	0	0	0	0	0	0	0	0	0	0	0	0	0	0
Peracantha truncata	0	0	0	0	0	0	0	0	0	0	0	0	0	0	0	0	0	0	0	0	0.4	0	0	0	0	0	0	1.4	0	0	0	0	0	0	0	0	0	0	0	0	0	0	0	0	0	0	0	0	0
Pleuroxus trigonellus	0	0	0	0	0	0	0	0	0	0	0	0	0	0	0	0	0	0	0	0	0	0	0	0	0	0	0	0	0	0	0	0	0	0	0	0	0	0	0	0	0	0	0	0	0	0	0	0.8	0
Scapholeberis mucronata	0	0	0	0	0	0	0	0	0	0	0	0	0	0	0	0	0	0	0	0	0	0	0	0	0	0	0	0	0	0	0	0.8	0	0	0	0	0	0	0.2	0	0	0	0	0	0	7.2	0	0	0
Simocephalus lusaticus	0	0	0	0	0	0	0	0	0	0	0	0	0	0	0	0	0	0	0	0	0	0	0	0	0	0	0	0	0	0	0	0	0	0	0	0	0	0	0	0	0	0	0	0	0	0	0	0	0
Simocephalus serrulatus	0	0	0	0	0	0	0	0	0	0	0	0	0	0	0	0	0	0	0	0	0	0	0	0	0	0	0	0	0	0	0	0	0	0	0	0	0	0	0	0	0	0	0	0	0	0	0	1.6	0
Simocephalus vetulus	0	0	0	0	0	0	0	0	0	0	0	0	0	0	0	0	0	0	0	0	0	0	0	0	0	0	0	0	0	0	0	0	0	0	0	0	0	0	0	0	0	0	0	0	0	0	0	0	0
Nauplii Cyclopoida	0.8	1.6	0	0	0	3.6	1.2	1.5	2.4	0.4	1.5	1.4	4	0.8	4.8	0.8	0	0	0	8	4	5.8	1.2	0.8	1.2	1.6	4.5	7.7	3.6	0	0	0.8	0	18	1.6	3.5	0.8	0.8	0.2	0.5	2.5	6.1	4.4	10	0	3.2	4.4	3.6	7.2
Copepodit Cyclopoida	0	0	0	0	0	0	0	0	0.4	0	0.8	0	0	0.2	0	0	0	0	0	0	8.8	0	0.5	0.4	0.6	0	0.8	3.7	1.2	0.4	0	0.4	0	2.4	1.2	0.8	0.2	0.4	0.4	0.4	0	0	1.6	5.2	0	0	0	5.2	23.6
Acanthocyclops robustus	0	0	0	0.8	0	0	0	0	0	0	0	0	0	0	3.2	0	0.4	0	0	0	0.4	2.7	0	0	0	0.2	0	0.2	0	0	0	0	0	0.4	0.4	0	0	0.2	0	0	0	0.4	0	0.8	0	0	2.8	1.2	10.4
Eucyclops macruroides	0	0	0	0.4	0	0	0	0	0	0	0	0	0	0	0	0	0	0	0	0	0.4	0	0	0	0	0	0	0.2	0	0	0	0	0	0	0	0	0	0	0	0	0	0	0	1.2	0	0	0.4	0	1.6
Eucyclops serrulatus	0	0	0	0	0	0	0	0	0	0	0	0	0	0	0	0	0	0	0	0	0	0	0	0	0	0	0	0	0	0	0	0	0	0	0	0	0	0	0	0	0	0	0	0	0	0.4	0	0	0
Eudiaptomus gracilis	0	0	0	0	0	0	0	0	0	0	0	0	0	0	0	0	0	0	0	0	0	0	0	0	0	0	0	0	0	0	0	0	0	0	0	0	0	0	0	0	0	0	0	0	0	0	0	0	0
Megacyclops gigas	0	0	0	0	0	0	0	0	0	0	0	0	0	0	0	0	0	0	0	0	0	0	0	0	0	0	0	0	0	0	0	0	0	0.4	0	0	0	0	0	0	0.8	0	0	0	0	0	0	0	0
[truncated: 147 more columns]
